# Supplementary material for: Evaluation of DESS as a storage medium for microbial community analysis
Source: PeerJ. 2019 Feb 5;7:e6414. doi: 10.7717/peerj.6414 (PMC6368006; doi:10.7717/peerj.6414)
Supplement: Supplemental Information 1 [file peerj-07-6414-s001.zip]

Archive with 4 entries (4 files):
- qc_full_analysis.R
- qc_meta.csv
- dada2_meta.csv
- fungus_garden_analysis.R
