# Supplementary material for: Evaluation of DESS as a storage medium for microbial community analysis
Source: PeerJ. 2019 Feb 5;7:e6414. doi: 10.7717/peerj.6414 (PMC6368006; doi:10.7717/peerj.6414)
Supplement: Supplemental Information 1 [file peerj-07-6414-s001.zip › qc_meta.csv]

sample	name	preservative	time
D0	D0	DESS	0
D0R	D0R	DESS	0
D1	D1	DESS	1
D1R	D1R	DESS	1
D2	D2	DESS	2
D2R	D2R	DESS	2
G0	G0	GLY	0
G0R	G0R	GLY	0
G1	G1	GLY	1
G1R	G1R	GLY	1
G2	G2	GLY	2
G2R	G2R	GLY	2
P0	P0	PBS	0
P0R	P0R	PBS	0
P1	P1	PBS	1
P1R	P1R	PBS	1
P2	P2	PBS	2
P2R	P2R	PBS	2
