# Supplementary material for: Evaluation of DESS as a storage medium for microbial community analysis
Source: PeerJ. 2019 Feb 5;7:e6414. doi: 10.7717/peerj.6414 (PMC6368006; doi:10.7717/peerj.6414)
Supplement: Supplemental Information 1 [file peerj-07-6414-s001.zip › dada2_meta.csv]

group	colony	state	preservative	type	month	year	notes
jka1226	JKH136	GA	DESS	sample	May	2015	not used in final analysis
jka1249	JKH138	GA	DESS	sample	May	2015	not used in final analysis
jka1276	JKH140	GA	GLY	sample	May	2015
jka1276h	JKH140	GA	GLY	sample	May	2015
jka1300	JKH140	GA	DESS	sample	May	2015
jka1522	JKH160	NC	PBS	sample	June	2015
jka1526	JKH160	NC	DESS	sample	June	2015
jka319	JKH049	NJ	DESS	sample	June	2014
jka320	JKH049	NJ	PBS	sample	June	2014	not used in final analysis
jka3202	JKH049	NJ	PBS	sample	June	2014
jka329	JKH052	NJ	PBS	sample	June	2014
jka334	JKH053	NJ	DESS	sample	June	2014
jka335	JKH053	NJ	PBS	sample	June	2014
jka354	JKH052	NJ	DESS	sample	June	2014
jka520	JKH065	NJ	DESS	sample	July	2014
jka526h	JKH065	NJ	GLY	sample	July	2014
jka533	JKH066	NJ	DESS	sample	July	2014	not used in final analysis
jka5332	JKH066	NJ	DESS	sample	July	2014
jka535	JKH066	NJ	GLY	sample	July	2014
jka535h	JKH066	NJ	GLY	sample	July	2014
jka538h2	JKH066	NJ	PBS	sample	July	2014
jka603	JKH073	NJ	DESS	sample	July	2014
jka604	JKH073	NJ	GLY	sample	July	2014
jka605	JKH073	NJ	PBS	sample	July	2014
jka658	JKH079	NJ	DESS	sample	July	2014
jka662h	JKH079	NJ	GLY	sample	July	2014
jka668	JKH079	NJ	PBS	sample	July	2014
jka668h	JKH079	NJ	PBS	sample	July	2014
jka801	JKH095	FL	DESS	sample	November	2014	not used in final analysis
jka8012	JKH095	FL	DESS	sample	November	2014
jka805h	JKH095	FL	GLY	sample	November	2014
jka971	JKH125	FL	DESS	sample	November	2014	not used in final analysis
jka9712	JKH125	FL	DESS	sample	November	2014	not used in final analysis
jkh125	JKH125	LAB	NO	sample	NA	NA	not used in final analysis
jkh136	JKH136	LAB	NO	sample	NA	NA	not used in final analysis
jkh138	JKH138	LAB	NO	sample	NA	NA	not used in final analysis
jkh140	JKH140	LAB	NO	sample	NA	NA	not used in final analysis
jkh62b	JKH062	LAB	NO	sample	NA	NA	not used in final analysis
jkh62t	JKH062	LAB	NO	sample	NA	NA	not used in final analysis
jkh73	JKH073	LAB	NO	sample	NA	NA	not used in final analysis
nc1	neg	neg	neg	negative	NA	NA	negative controls
nc2	neg	neg	neg	negative	NA	NA	negative controls
nc3	neg	neg	neg	negative	NA	NA	negative controls
nc4	neg	neg	neg	negative	NA	NA	negative controls
nc5	neg	neg	neg	negative	NA	NA	negative controls
nc6	neg	neg	neg	negative	NA	NA	negative controls
nc7	neg	neg	neg	negative	NA	NA	negative controls
nc8	neg	neg	neg	negative	NA	NA	negative controls
